# Supplementary material for: The Appetite Suppressant D-norpseudoephedrine (Cathine) Acts via D1/D2-Like Dopamine Receptors in the Nucleus Accumbens Shell
Source: Front Neurosci. 2020 Oct 16;14:572328. doi: 10.3389/fnins.2020.572328 (PMC7596745; doi:10.3389/fnins.2020.572328)
Supplement: Supplementary file 1 [file Table_1.XLSX]

## Sheet: Figure 1A
Statistical Analysis over change in body weight (Refer to Fig. 1A)
STATISTICAL TEST	Comparison	Degrees of freedom	F-Value	p-value
Two-way RM-ANOVA	Interaction [Doses*time]	24,84	4.385	< 0.0001
	Time (Days)	6,84	21.32	< 0.0001
	Main effect (Doses)	4,14	13.13	0.0001
Post-hoc Tukey's multiple comparisons test
	Comparison			p-value
Day 1	Sal vs NPE10			>0.9999
	Sal vs NPE20			0.8961
	Sal vs NPE40			0.9715
	Sal vs NPE80			0.2286
	NPE10 vs NPE20			0.8385
	NPE10 vs NPE40			0.9484
	NPE10 vs NPE80			0.1442
	NPE20 vs NPE40			0.9981
	NPE20 vs NPE80			0.6947
	NPE40 vs NPE80			0.5023
Day 2	Sal vs NPE10			0.8674
	Sal vs NPE20			0.2807
	Sal vs NPE40			0.2153
	Sal vs NPE80			0.0021
	NPE10 vs NPE20			0.8085
	NPE10 vs NPE40			0.7204
	NPE10 vs NPE80			0.022
	NPE20 vs NPE40			0.9999
	NPE20 vs NPE80			0.2809
	NPE40 vs NPE80			0.3636
Day 3	Sal vs NPE10			0.8051
	Sal vs NPE20			0.1862
	Sal vs NPE40			0.0909
	Sal vs NPE80			<0.0001
	NPE10 vs NPE20			0.7557
	NPE10 vs NPE40			0.5332
	NPE10 vs NPE80			0.0002
	NPE20 vs NPE40			0.9965
	NPE20 vs NPE80			0.0134
	NPE40 vs NPE80			0.037
Day 4	Sal vs NPE10			0.5053
	Sal vs NPE20			0.0229
	Sal vs NPE40			0.0046
	Sal vs NPE80			<0.0001
	NPE10 vs NPE20			0.5062
	NPE10 vs NPE40			0.2035
	NPE10 vs NPE80			<0.0001
	NPE20 vs NPE40			0.9793
	NPE20 vs NPE80			0.0053
	NPE40 vs NPE80			0.0294
Day 5	Sal vs NPE10			0.1975
	Sal vs NPE20			0.0093
	Sal vs NPE40			0.0009
	Sal vs NPE80			<0.0001
	NPE10 vs NPE20			0.6984
	NPE10 vs NPE40			0.2551
	NPE10 vs NPE80			<0.0001
	NPE20 vs NPE40			0.9438
	NPE20 vs NPE80			<0.0001
	NPE40 vs NPE80			0.0016
Day 6	Sal vs NPE10			0.1214
	Sal vs NPE20			0.0052
	Sal vs NPE40			0.0002
	Sal vs NPE80			<0.0001
	NPE10 vs NPE20			0.7312
	NPE10 vs NPE40			0.185
	NPE10 vs NPE80			<0.0001
	NPE20 vs NPE40			0.8661
	NPE20 vs NPE80			0.0004
	NPE40 vs NPE80			0.01
Day 7	Sal vs NPE10			0.0214
	Sal vs NPE20			0.0006
	Sal vs NPE40			<0.0001
	Sal vs NPE80			<0.0001
	NPE10 vs NPE20			0.7694
	NPE10 vs NPE40			0.4457
	NPE10 vs NPE80			<0.0001
	NPE20 vs NPE40			0.9851
	NPE20 vs NPE80			0.0007
	NPE40 vs NPE80			0.0041
Post-hoc Tukey's multiple comparisons test
	Comparison			p-value
Days 1-7	Sal vs NPE10			0.3702
	Sal vs NPE20			0.0421
	Sal vs NPE40			0.0177
	Sal vs NPE80			<0.0001
	NPE10 vs NPE20			0.617
	NPE10 vs NPE40			0.3425
	NPE10 vs NPE80			0.0009
	NPE20 vs NPE40			0.9856
	NPE20 vs NPE80			0.0124
	NPE40 vs NPE80			0.0318

## Sheet: Figure 1B
Statistical Analysis over change chow intake (g). Refer to Fig. 1B
STATISTICAL TEST	Comparison	Degrees of freedom	F-Value	p-value
Two-way RM-ANOVA	Interaction [Doses*time]	24,84	0.7336	0.8031
	Time (Days)	6,84	3.372	0.005
	Main effect (Doses)	4,14	7.954	0.0015
Post-hoc Tukey's multiple comparisons test
	Comparison			p-value
Day 1	Sal vs NPE10			0.8349
	Sal vs NPE20			0.1901
	Sal vs NPE40			0.254
	Sal vs NPE80			<0.0001
	NPE10 vs NPE20			0.725
	NPE10 vs NPE40			0.8166
	NPE10 vs NPE80			0.0007
	NPE20 vs NPE40			0.9998
	NPE20 vs NPE80			0.039
	NPE40 vs NPE80			0.0248
Day 2	Sal vs NPE10			0.1308
	Sal vs NPE20			0.0501
	Sal vs NPE40			0.0326
	Sal vs NPE80			<0.0001
	NPE10 vs NPE20			0.9924
	NPE10 vs NPE40			0.9733
	NPE10 vs NPE80			0.0093
	NPE20 vs NPE40			0.9998
	NPE20 vs NPE80			0.0331
	NPE40 vs NPE80			0.0525
Day 3	Sal vs NPE10			0.8244
	Sal vs NPE20			0.3762
	Sal vs NPE40			0.3855
	Sal vs NPE80			0.0002
	NPE10 vs NPE20			0.9297
	NPE10 vs NPE40			0.9348
	NPE10 vs NPE80			0.0029
	NPE20 vs NPE40			>0.9999
	NPE20 vs NPE80			0.0331
	NPE40 vs NPE80			0.0316
Day 4	Sal vs NPE10			0.6547
	Sal vs NPE20			0.4497
	Sal vs NPE40			0.2079
	Sal vs NPE80			0.0002
	NPE10 vs NPE20			0.9968
	NPE10 vs NPE40			0.913
	NPE10 vs NPE80			0.0079
	NPE20 vs NPE40			0.9867
	NPE20 vs NPE80			0.0225
	NPE40 vs NPE80			0.0843
Day 5	Sal vs NPE10			0.1536
	Sal vs NPE20			0.0515
	Sal vs NPE40			0.1963
	Sal vs NPE80			<0.0001
	NPE10 vs NPE20			0.9867
	NPE10 vs NPE40			>0.9999
	NPE10 vs NPE80			0.0115
	NPE20 vs NPE40			0.9689
	NPE20 vs NPE80			0.048
	NPE40 vs NPE80			0.0077
Day 6	Sal vs NPE10			0.555
	Sal vs NPE20			0.2899
	Sal vs NPE40			0.2589
	Sal vs NPE80			0.0039
	NPE10 vs NPE20			0.9883
	NPE10 vs NPE40			0.9808
	NPE10 vs NPE80			0.1541
	NPE20 vs NPE40			>0.9999
	NPE20 vs NPE80			0.3732
	NPE40 vs NPE80			0.4138
Day 7	Sal vs NPE10			0.398
	Sal vs NPE20			0.269
	Sal vs NPE40			0.1963
	Sal vs NPE80			0.0004
	NPE10 vs NPE20			0.999
	NPE10 vs NPE40			0.9918
	NPE10 vs NPE80			0.0537
	NPE20 vs NPE40			0.9997
	NPE20 vs NPE80			0.1012
	NPE40 vs NPE80			0.1513
Post-hoc Tukey's multiple comparisons test
	Comparison			p-value
Days 1-7	Sal vs NPE10			0.3612
	Sal vs NPE20			0.1395
	Sal vs NPE40			0.1355
	Sal vs NPE80			0.0007
	NPE10 vs NPE20			0.9578
	NPE10 vs NPE40			0.9536
	NPE10 vs NPE80			0.0135
	NPE20 vs NPE40			>0.9999
	NPE20 vs NPE80			0.0474
	NPE40 vs NPE80			0.0491

## Sheet: Figure 1C
Statistical Analysis over distance traveled. Refer to Fig. 1C
STATISTICAL TEST	Comparison	Degrees of freedom	F-Value	p-value
Two-way RM-ANOVA	Interaction [Doses*time]	24,66	1.997	0.0143
	Time (Days)	6,66	4.35	0.0009
	Main effect (Doses)	4,11	6.481	0.0062
Post-hoc Tukey's multiple comparisons test
	Comparison			p-value
Day 1	Sal vs NPE10			0.3811
	Sal vs NPE20			<0.0001
	Sal vs NPE40			0.0702
	Sal vs NPE80			0.0101
	NPE10 vs NPE20			0.0014
	NPE10 vs NPE40			0.9117
	NPE10 vs NPE80			0.601
	NPE20 vs NPE40			0.0205
	NPE20 vs NPE80			0.0477
	NPE40 vs NPE80			0.9841
Day 2	Sal vs NPE10			0.1527
	Sal vs NPE20			0.0065
	Sal vs NPE40			0.147
	Sal vs NPE80			0.7139
	NPE10 vs NPE20			0.7489
	NPE10 vs NPE40			>0.9999
	NPE10 vs NPE80			0.7478
	NPE20 vs NPE40			0.7594
	NPE20 vs NPE80			0.1027
	NPE40 vs NPE80			0.7364
Day 3	Sal vs NPE10			0.1362
	Sal vs NPE20			0.049
	Sal vs NPE40			0.7611
	Sal vs NPE80			0.6347
	NPE10 vs NPE20			0.9923
	NPE10 vs NPE40			0.7614
	NPE10 vs NPE80			0.7867
	NPE20 vs NPE40			0.4904
	NPE20 vs NPE80			0.5002
	NPE40 vs NPE80			>0.9999
Day 4	Sal vs NPE10			0.0009
	Sal vs NPE20			0.4243
	Sal vs NPE40			0.9333
	Sal vs NPE80			0.7417
	NPE10 vs NPE20			0.1289
	NPE10 vs NPE40			0.0114
	NPE10 vs NPE80			0.0174
	NPE20 vs NPE40			0.8812
	NPE20 vs NPE80			0.97
	NPE40 vs NPE80			0.9957
Day 5	Sal vs NPE10			0.1103
	Sal vs NPE20			0.3867
	Sal vs NPE40			0.7005
	Sal vs NPE80			0.7547
	NPE10 vs NPE20			0.962
	NPE10 vs NPE40			0.7652
	NPE10 vs NPE80			0.6057
	NPE20 vs NPE40			0.9867
	NPE20 vs NPE80			0.9514
	NPE40 vs NPE80			0.9998
Day 6	Sal vs NPE10			0.0246
	Sal vs NPE20			0.4122
	Sal vs NPE40			0.9834
	Sal vs NPE80			0.5681
	NPE10 vs NPE20			0.6836
	NPE10 vs NPE40			0.0956
	NPE10 vs NPE80			0.3953
	NPE20 vs NPE40			0.7449
	NPE20 vs NPE80			0.9959
	NPE40 vs NPE80			0.8868
Day 7	Sal vs NPE10			0.0972
	Sal vs NPE20			0.2024
	Sal vs NPE40			0.9571
	Sal vs NPE80			0.6565
	NPE10 vs NPE20			0.9968
	NPE10 vs NPE40			0.3679
	NPE10 vs NPE80			0.6708
	NPE20 vs NPE40			0.5818
	NPE20 vs NPE80			0.8713
	NPE40 vs NPE80			0.9723
Post-hoc Tukey's multiple comparisons test
	Comparison			p-value
Days 1-7	Sal vs NPE10			0.01
	Sal vs NPE20			0.0073
	Sal vs NPE40			0.2686
	Sal vs NPE80			0.1471
	NPE10 vs NPE20			0.9996
	NPE10 vs NPE40			0.2959
	NPE10 vs NPE80			0.3468
	NPE20 vs NPE40			0.2227
	NPE20 vs NPE80			0.2589
	NPE40 vs NPE80			0.9988

## Sheet: Figure 2B
Statistical Analysis over change in body weight (g). Refer to Fig. 2B
STATISTICAL TEST	Comparison	Degrees of freedom	F-Value	p-value
Two-way RM-ANOVA	Interaction [Treatment * Time]	30,96	4.901	< 0.0001
	Time (Days)	6,96	24.03	< 0.0001
	Main effect (Treatment)	5,16	7.199	0.0011
Post-hoc Tukey's multiple comparisons test
	Comparison			p- value
Day 1	Sal + Sal vs. SCH + Sal			>0.9999
	Sal + Sal vs. RAC + Sal			0.9826
	Sal + Sal vs. Sal + NPE			0.8563
	Sal + Sal vs. SCH + NPE			0.9937
	Sal + Sal vs. RAC + NPE			0.9587
	SCH + Sal vs. RAC + Sal			0.995
	SCH + Sal vs. Sal + NPE			0.8365
	SCH + Sal vs. SCH + NPE			0.9877
	SCH + Sal vs. RAC + NPE			0.9435
	RAC + Sal vs. Sal + NPE			0.4946
	RAC + Sal vs. SCH + NPE			0.8348
	RAC + Sal vs. RAC + NPE			0.683
	Sal + NPE vs. SCH + NPE			0.9906
	Sal + NPE vs. RAC + NPE			0.9996
	SCH + NPE vs. RAC + NPE			0.9997
Day 2	Sal + Sal vs. SCH + Sal			0.9999
	Sal + Sal vs. RAC + Sal			0.931
	Sal + Sal vs. Sal + NPE			0.131
	Sal + Sal vs. SCH + NPE			0.9998
	Sal + Sal vs. RAC + NPE			0.9485
	SCH + Sal vs. RAC + Sal			0.9854
	SCH + Sal vs. Sal + NPE			0.1147
	SCH + Sal vs. SCH + NPE			0.9965
	SCH + Sal vs. RAC + NPE			0.8933
	RAC + Sal vs. Sal + NPE			0.0172
	RAC + Sal vs. SCH + NPE			0.8373
	RAC + Sal vs. RAC + NPE			0.4845
	Sal + NPE vs. SCH + NPE			0.2261
	Sal + NPE vs. RAC + NPE			0.5886
	SCH + NPE vs. RAC + NPE			0.9888
Day 3	Sal + Sal vs. SCH + Sal			0.9991
	Sal + Sal vs. RAC + Sal			0.9453
	Sal + Sal vs. Sal + NPE			0.0111
	Sal + Sal vs. SCH + NPE			0.9924
	Sal + Sal vs. RAC + NPE			0.7295
	SCH + Sal vs. RAC + Sal			0.9961
	SCH + Sal vs. Sal + NPE			0.0077
	SCH + Sal vs. SCH + NPE			0.9457
	SCH + Sal vs. RAC + NPE			0.5612
	RAC + Sal vs. Sal + NPE			0.0012
	RAC + Sal vs. SCH + NPE			0.706
	RAC + Sal vs. RAC + NPE			0.2488
	Sal + NPE vs. SCH + NPE			0.0581
	Sal + NPE vs. RAC + NPE			0.3364
	SCH + NPE vs. RAC + NPE			0.9632
Day 4	Sal + Sal vs. SCH + Sal			0.9996
	Sal + Sal vs. RAC + Sal			0.8529
	Sal + Sal vs. Sal + NPE			0.0009
	Sal + Sal vs. SCH + NPE			0.9303
	Sal + Sal vs. RAC + NPE			0.6625
	SCH + Sal vs. RAC + Sal			0.9677
	SCH + Sal vs. Sal + NPE			0.0009
	SCH + Sal vs. SCH + NPE			0.8365
	SCH + Sal vs. RAC + NPE			0.5312
	RAC + Sal vs. Sal + NPE			<0.0001
	RAC + Sal vs. SCH + NPE			0.3213
	RAC + Sal vs. RAC + NPE			0.1171
	Sal + NPE vs. SCH + NPE			0.0222
	Sal + NPE vs. RAC + NPE			0.0955
	SCH + NPE vs. RAC + NPE			0.994
Day 5	Sal + Sal vs. SCH + Sal			0.9998
	Sal + Sal vs. RAC + Sal			0.8616
	Sal + Sal vs. Sal + NPE			<0.0001
	Sal + Sal vs. SCH + NPE			0.8875
	Sal + Sal vs. RAC + NPE			0.3239
	SCH + Sal vs. RAC + Sal			0.9629
	SCH + Sal vs. Sal + NPE			<0.0001
	SCH + Sal vs. SCH + NPE			0.8019
	SCH + Sal vs. RAC + NPE			0.2655
	RAC + Sal vs. Sal + NPE			<0.0001
	RAC + Sal vs. SCH + NPE			0.2715
	RAC + Sal vs. RAC + NPE			0.0343
	Sal + NPE vs. SCH + NPE			0.0024
	Sal + NPE vs. RAC + NPE			0.0478
	SCH + NPE vs. RAC + NPE			0.9286
Day 6	Sal + Sal vs. SCH + Sal			>0.9999
	Sal + Sal vs. RAC + Sal			0.6753
	Sal + Sal vs. Sal + NPE			<0.0001
	Sal + Sal vs. SCH + NPE			0.9045
	Sal + Sal vs. RAC + NPE			0.3721
	SCH + Sal vs. RAC + Sal			0.8405
	SCH + Sal vs. Sal + NPE			<0.0001
	SCH + Sal vs. SCH + NPE			0.8497
	SCH + Sal vs. RAC + NPE			0.3348
	RAC + Sal vs. Sal + NPE			<0.0001
	RAC + Sal vs. SCH + NPE			0.1504
	RAC + Sal vs. RAC + NPE			0.0161
	Sal + NPE vs. SCH + NPE			0.0014
	Sal + NPE vs. RAC + NPE			0.0279
	SCH + NPE vs. RAC + NPE			0.9399
Day 7	Sal + Sal vs. SCH + Sal			0.9958
	Sal + Sal vs. RAC + Sal			0.2863
	Sal + Sal vs. Sal + NPE			<0.0001
	Sal + Sal vs. SCH + NPE			0.9747
	Sal + Sal vs. RAC + NPE			0.4955
	SCH + Sal vs. RAC + Sal			0.6609
	SCH + Sal vs. Sal + NPE			<0.0001
	SCH + Sal vs. SCH + NPE			0.8348
	SCH + Sal vs. RAC + NPE			0.2767
	RAC + Sal vs. Sal + NPE			<0.0001
	RAC + Sal vs. SCH + NPE			0.0627
	RAC + Sal vs. RAC + NPE			0.0038
	Sal + NPE vs. SCH + NPE			<0.0001
	Sal + NPE vs. RAC + NPE			0.0009
	SCH + NPE vs. RAC + NPE			0.9143
Post-hoc Tukey's multiple comparisons test
	Comparison			p- value
Days 1-7	Sal + Sal vs. SCH + Sal			0.9995
	Sal + Sal vs. RAC + Sal			0.7644
	Sal + Sal vs. Sal + NPE			0.0063
	Sal + Sal vs. SCH + NPE			0.9592
	Sal + Sal vs. RAC + NPE			0.5881
	SCH + Sal vs. RAC + Sal			0.9284
	SCH + Sal vs. Sal + NPE			0.0063
	SCH + Sal vs. SCH + NPE			0.8819
	SCH + Sal vs. RAC + NPE			0.4722
	RAC + Sal vs. Sal + NPE			0.0009
	RAC + Sal vs. SCH + NPE			0.3388
	RAC + Sal vs. RAC + NPE			0.1
	Sal + NPE vs. SCH + NPE			0.0319
	Sal + NPE vs. RAC + NPE			0.1434
	SCH + NPE vs. RAC + NPE			0.9604

## Sheet: Figure 2C
Statistical Analysis over change chow intake. Refer to Fig. 2C
STATISTICAL TEST	Comparison	Degrees of freedom	F-Value	p-value
Two-way RM-ANOVA	Interaction [Treatment * Time]	30,96	1.289	0.1775
	Time (Days)	6,96	1.595	0.157
	Main effect (Treatment)	5,16	9.06	0.0003
Post-hoc Tukey's multiple comparisons test
	Comparison			p- value
Day 1	Sal + Sal vs. SCH + Sal			0.7648
	Sal + Sal vs. RAC + Sal			0.83
	Sal + Sal vs. Sal + NPE			0.0596
	Sal + Sal vs. SCH + NPE			0.0056
	Sal + Sal vs. RAC + NPE			0.2304
	SCH + Sal vs. RAC + Sal			>0.9999
	SCH + Sal vs. Sal + NPE			0.0018
	SCH + Sal vs. SCH + NPE			0.0001
	SCH + Sal vs. RAC + NPE			0.0116
	RAC + Sal vs. Sal + NPE			0.0028
	RAC + Sal vs. SCH + NPE			0.0002
	RAC + Sal vs. RAC + NPE			0.0169
	Sal + NPE vs. SCH + NPE			0.9675
	Sal + NPE vs. RAC + NPE			0.991
	SCH + NPE vs. RAC + NPE			0.73
Day 2	Sal + Sal vs. SCH + Sal			0.8568
	Sal + Sal vs. RAC + Sal			0.918
	Sal + Sal vs. Sal + NPE			0.0016
	Sal + Sal vs. SCH + NPE			0.6953
	Sal + Sal vs. RAC + NPE			0.8821
	SCH + Sal vs. RAC + Sal			>0.9999
	SCH + Sal vs. Sal + NPE			<0.0001
	SCH + Sal vs. SCH + NPE			0.1331
	SCH + Sal vs. RAC + NPE			0.2602
	RAC + Sal vs. Sal + NPE			0.0001
	RAC + Sal vs. SCH + NPE			0.1866
	RAC + Sal vs. RAC + NPE			0.3423
	Sal + NPE vs. SCH + NPE			0.1194
	Sal + NPE vs. RAC + NPE			0.0495
	SCH + NPE vs. RAC + NPE			0.9992
Day 3	Sal + Sal vs. SCH + Sal			0.475
	Sal + Sal vs. RAC + Sal			0.8982
	Sal + Sal vs. Sal + NPE			0.0263
	Sal + Sal vs. SCH + NPE			0.6412
	Sal + Sal vs. RAC + NPE			0.8642
	SCH + Sal vs. RAC + Sal			0.9827
	SCH + Sal vs. Sal + NPE			0.0001
	SCH + Sal vs. SCH + NPE			0.0206
	SCH + Sal vs. RAC + NPE			0.0575
	RAC + Sal vs. Sal + NPE			0.0018
	RAC + Sal vs. SCH + NPE			0.1398
	RAC + Sal vs. RAC + NPE			0.2906
	Sal + NPE vs. SCH + NPE			0.6041
	Sal + NPE vs. RAC + NPE			0.3531
	SCH + NPE vs. RAC + NPE			0.9987
Day 4	Sal + Sal vs. SCH + Sal			0.7419
	Sal + Sal vs. RAC + Sal			0.5405
	Sal + Sal vs. Sal + NPE			0.0914
	Sal + Sal vs. SCH + NPE			0.985
	Sal + Sal vs. RAC + NPE			0.9649
	SCH + Sal vs. RAC + Sal			0.9997
	SCH + Sal vs. Sal + NPE			0.0028
	SCH + Sal vs. SCH + NPE			0.3522
	SCH + Sal vs. RAC + NPE			0.2817
	RAC + Sal vs. Sal + NPE			0.0009
	RAC + Sal vs. SCH + NPE			0.1986
	RAC + Sal vs. RAC + NPE			0.1509
	Sal + NPE vs. SCH + NPE			0.3531
	Sal + NPE vs. RAC + NPE			0.4382
	SCH + NPE vs. RAC + NPE			>0.9999
Day 5	Sal + Sal vs. SCH + Sal			0.9693
	Sal + Sal vs. RAC + Sal			0.8488
	Sal + Sal vs. Sal + NPE			0.0029
	Sal + Sal vs. SCH + NPE			0.9744
	Sal + Sal vs. RAC + NPE			0.9802
	SCH + Sal vs. RAC + Sal			0.9992
	SCH + Sal vs. Sal + NPE			0.0005
	SCH + Sal vs. SCH + NPE			0.6747
	SCH + Sal vs. RAC + NPE			0.6995
	RAC + Sal vs. Sal + NPE			<0.0001
	RAC + Sal vs. SCH + NPE			0.4253
	RAC + Sal vs. RAC + NPE			0.4499
	Sal + NPE vs. SCH + NPE			0.031
	Sal + NPE vs. RAC + NPE			0.0274
	SCH + NPE vs. RAC + NPE			>0.9999
Day 6	Sal + Sal vs. SCH + Sal			0.9968
	Sal + Sal vs. RAC + Sal			0.9864
	Sal + Sal vs. Sal + NPE			0.0408
	Sal + Sal vs. SCH + NPE			0.8381
	Sal + Sal vs. RAC + NPE			0.9649
	SCH + Sal vs. RAC + Sal			>0.9999
	SCH + Sal vs. Sal + NPE			0.0196
	SCH + Sal vs. SCH + NPE			0.6097
	SCH + Sal vs. RAC + NPE			0.8213
	RAC + Sal vs. Sal + NPE			0.0114
	RAC + Sal vs. SCH + NPE			0.4948
	RAC + Sal vs. RAC + NPE			0.7236
	Sal + NPE vs. SCH + NPE			0.4833
	Sal + NPE vs. RAC + NPE			0.2633
	SCH + NPE vs. RAC + NPE			0.9989
Day 7	Sal + Sal vs. SCH + Sal			0.9996
	Sal + Sal vs. RAC + Sal			>0.9999
	Sal + Sal vs. Sal + NPE			0.0853
	Sal + Sal vs. SCH + NPE			0.8449
	Sal + Sal vs. RAC + NPE			0.7713
	SCH + Sal vs. RAC + Sal			>0.9999
	SCH + Sal vs. Sal + NPE			0.256
	SCH + Sal vs. SCH + NPE			0.9701
	SCH + Sal vs. RAC + NPE			0.9423
	RAC + Sal vs. Sal + NPE			0.1688
	RAC + Sal vs. SCH + NPE			0.9194
	RAC + Sal vs. RAC + NPE			0.8703
	Sal + NPE vs. SCH + NPE			0.6594
	Sal + NPE vs. RAC + NPE			0.7469
	SCH + NPE vs. RAC + NPE			>0.9999
Post-hoc Tukey's multiple comparisons test
	Comparison			p- value
Days 1-7	Sal + Sal vs. SCH + Sal			0.7768
	Sal + Sal vs. RAC + Sal			0.7694
	Sal + Sal vs. Sal + NPE			0.0052
	Sal + Sal vs. SCH + NPE			0.3534
	Sal + Sal vs. RAC + NPE			0.6052
	SCH + Sal vs. RAC + Sal			>0.9999
	SCH + Sal vs. Sal + NPE			0.0008
	SCH + Sal vs. SCH + NPE			0.0505
	SCH + Sal vs. RAC + NPE			0.1093
	RAC + Sal vs. Sal + NPE			0.0007
	RAC + Sal vs. SCH + NPE			0.0492
	RAC + Sal vs. RAC + NPE			0.1067
	Sal + NPE vs. SCH + NPE			0.2441
	Sal + NPE vs. RAC + NPE			0.115
	SCH + NPE vs. RAC + NPE			0.9971

## Sheet: Figure 2D
Statistical Analysis over distance traveled. Refer to Fig. 2D
STATISTICAL TEST	Comparison	Degrees of freedom	F-Value	p-value
Two-way RM-ANOVA	Interaction [Treatment * Time]	30,96	3.353	< 0.0001
	Time (minutes)	6,96	5.208	0.0001
	Main effect (Treatment)	5,16	32.71	< 0.0001
Post-hoc Tukey's multiple comparisons test
	Comparison			p- value
60 min	Sal + Sal vs. SCH + Sal			0.8998
	Sal + Sal vs. RAC + Sal			0.9716
	Sal + Sal vs. Sal + NPE			0.887
	Sal + Sal vs. SCH + NPE			0.8933
	Sal + Sal vs. RAC + NPE			0.9705
	SCH + Sal vs. RAC + Sal			0.9998
	SCH + Sal vs. Sal + NPE			0.3197
	SCH + Sal vs. SCH + NPE			>0.9999
	SCH + Sal vs. RAC + NPE			0.9995
	RAC + Sal vs. Sal + NPE			0.4857
	RAC + Sal vs. SCH + NPE			>0.9999
	RAC + Sal vs. RAC + NPE			>0.9999
	Sal + NPE vs. SCH + NPE			0.2694
	Sal + NPE vs. RAC + NPE			0.4305
	SCH + NPE vs. RAC + NPE			0.9997
70 min	Sal + Sal vs. SCH + Sal			>0.9999
	Sal + Sal vs. RAC + Sal			>0.9999
	Sal + Sal vs. Sal + NPE			<0.0001
	Sal + Sal vs. SCH + NPE			0.9984
	Sal + Sal vs. RAC + NPE			0.4534
	SCH + Sal vs. RAC + Sal			>0.9999
	SCH + Sal vs. Sal + NPE			<0.0001
	SCH + Sal vs. SCH + NPE			0.9982
	SCH + Sal vs. RAC + NPE			0.5142
	RAC + Sal vs. Sal + NPE			<0.0001
	RAC + Sal vs. SCH + NPE			>0.9999
	RAC + Sal vs. RAC + NPE			0.6476
	Sal + NPE vs. SCH + NPE			<0.0001
	Sal + NPE vs. RAC + NPE			0.005
	SCH + NPE vs. RAC + NPE			0.7204
80 min	Sal + Sal vs. SCH + Sal			0.998
	Sal + Sal vs. RAC + Sal			>0.9999
	Sal + Sal vs. Sal + NPE			<0.0001
	Sal + Sal vs. SCH + NPE			>0.9999
	Sal + Sal vs. RAC + NPE			0.1813
	SCH + Sal vs. RAC + Sal			0.9998
	SCH + Sal vs. Sal + NPE			<0.0001
	SCH + Sal vs. SCH + NPE			0.9975
	SCH + Sal vs. RAC + NPE			0.1021
	RAC + Sal vs. Sal + NPE			<0.0001
	RAC + Sal vs. SCH + NPE			>0.9999
	RAC + Sal vs. RAC + NPE			0.1914
	Sal + NPE vs. SCH + NPE			<0.0001
	Sal + NPE vs. RAC + NPE			0.0011
	SCH + NPE vs. RAC + NPE			0.1893
90 min	Sal + Sal vs. SCH + Sal			0.9809
	Sal + Sal vs. RAC + Sal			0.9689
	Sal + Sal vs. Sal + NPE			<0.0001
	Sal + Sal vs. SCH + NPE			0.9998
	Sal + Sal vs. RAC + NPE			0.0257
	SCH + Sal vs. RAC + Sal			>0.9999
	SCH + Sal vs. Sal + NPE			<0.0001
	SCH + Sal vs. SCH + NPE			0.9289
	SCH + Sal vs. RAC + NPE			0.0059
	RAC + Sal vs. Sal + NPE			<0.0001
	RAC + Sal vs. SCH + NPE			0.9016
	RAC + Sal vs. RAC + NPE			0.0045
	Sal + NPE vs. SCH + NPE			<0.0001
	Sal + NPE vs. RAC + NPE			0.0304
	SCH + NPE vs. RAC + NPE			0.0551
100 min	Sal + Sal vs. SCH + Sal			0.924
	Sal + Sal vs. RAC + Sal			0.9562
	Sal + Sal vs. Sal + NPE			<0.0001
	Sal + Sal vs. SCH + NPE			>0.9999
	Sal + Sal vs. RAC + NPE			<0.0001
	SCH + Sal vs. RAC + Sal			>0.9999
	SCH + Sal vs. Sal + NPE			<0.0001
	SCH + Sal vs. SCH + NPE			0.9233
	SCH + Sal vs. RAC + NPE			<0.0001
	RAC + Sal vs. Sal + NPE			<0.0001
	RAC + Sal vs. SCH + NPE			0.9556
	RAC + Sal vs. RAC + NPE			<0.0001
	Sal + NPE vs. SCH + NPE			<0.0001
	Sal + NPE vs. RAC + NPE			>0.9999
	SCH + NPE vs. RAC + NPE			<0.0001
110 min	Sal + Sal vs. SCH + Sal			0.9841
	Sal + Sal vs. RAC + Sal			0.9915
	Sal + Sal vs. Sal + NPE			<0.0001
	Sal + Sal vs. SCH + NPE			0.9995
	Sal + Sal vs. RAC + NPE			<0.0001
	SCH + Sal vs. RAC + Sal			>0.9999
	SCH + Sal vs. Sal + NPE			<0.0001
	SCH + Sal vs. SCH + NPE			0.9244
	SCH + Sal vs. RAC + NPE			<0.0001
	RAC + Sal vs. Sal + NPE			<0.0001
	RAC + Sal vs. SCH + NPE			0.9481
	RAC + Sal vs. RAC + NPE			<0.0001
	Sal + NPE vs. SCH + NPE			<0.0001
	Sal + NPE vs. RAC + NPE			0.9928
	SCH + NPE vs. RAC + NPE			<0.0001
120 min	Sal + Sal vs. SCH + Sal			0.9983
	Sal + Sal vs. RAC + Sal			0.9979
	Sal + Sal vs. Sal + NPE			<0.0001
	Sal + Sal vs. SCH + NPE			0.9992
	Sal + Sal vs. RAC + NPE			<0.0001
	SCH + Sal vs. RAC + Sal			>0.9999
	SCH + Sal vs. Sal + NPE			<0.0001
	SCH + Sal vs. SCH + NPE			0.9754
	SCH + Sal vs. RAC + NPE			<0.0001
	RAC + Sal vs. Sal + NPE			<0.0001
	RAC + Sal vs. SCH + NPE			0.9722
	RAC + Sal vs. RAC + NPE			<0.0001
	Sal + NPE vs. SCH + NPE			<0.0001
	Sal + NPE vs. RAC + NPE			0.5178
	SCH + NPE vs. RAC + NPE			0.0002
Post-hoc Tukey's multiple comparisons test
	Comparison			p- value
60-120 min	Sal + Sal vs. SCH + Sal			0.898
	Sal + Sal vs. RAC + Sal			0.9579
	Sal + Sal vs. Sal + NPE			<0.0001
	Sal + Sal vs. SCH + NPE			>0.9999
	Sal + Sal vs. RAC + NPE			0.0005
	SCH + Sal vs. RAC + Sal			>0.9999
	SCH + Sal vs. Sal + NPE			<0.0001
	SCH + Sal vs. SCH + NPE			0.8699
	SCH + Sal vs. RAC + NPE			0.0001
	RAC + Sal vs. Sal + NPE			<0.0001
	RAC + Sal vs. SCH + NPE			0.9408
	RAC + Sal vs. RAC + NPE			0.0002
	Sal + NPE vs. SCH + NPE			<0.0001
	Sal + NPE vs. RAC + NPE			0.0418
	SCH + NPE vs. RAC + NPE			0.0005

## Sheet: Figure 3B
Statistical Analysis over change in body weight. Refer to Fig. 3B
STATISTICAL TEST	Comparison	Degrees of freedom	F-Value	p-value
Two-way RM-ANOVA	Interaction [Treatment * Time]	30,72	8.557	< 0.0001
	Time (Days)	6,72	122.7	< 0.0001
	Main effect (Treatment)	5,12	26.43	< 0.0001
Post-hoc Tukey's multiple comparisons test
	Comparison			p- value
Day 1	Sal + Sal vs. SCH + Sal			0.8999
	Sal + Sal vs. RAC + Sal			0.9996
	Sal + Sal vs. Sal + NPE			0.1903
	Sal + Sal vs. SCH + NPE			0.388
	Sal + Sal vs. RAC + NPE			0.2667
	SCH + Sal vs. RAC + Sal			0.976
	SCH + Sal vs. Sal + NPE			0.0133
	SCH + Sal vs. SCH + NPE			0.0418
	SCH + Sal vs. RAC + NPE			0.0224
	RAC + Sal vs. Sal + NPE			0.0977
	RAC + Sal vs. SCH + NPE			0.2298
	RAC + Sal vs. RAC + NPE			0.1455
	Sal + NPE vs. SCH + NPE			0.9986
	Sal + NPE vs. RAC + NPE			>0.9999
	SCH + NPE vs. RAC + NPE			>0.9999
Day 2	Sal + Sal vs. SCH + Sal			0.8999
	Sal + Sal vs. RAC + Sal			0.8462
	Sal + Sal vs. Sal + NPE			0.0008
	Sal + Sal vs. SCH + NPE			0.1455
	Sal + Sal vs. RAC + NPE			0.7151
	SCH + Sal vs. RAC + Sal			>0.9999
	SCH + Sal vs. Sal + NPE			<0.0001
	SCH + Sal vs. SCH + NPE			0.0089
	SCH + Sal vs. RAC + NPE			0.1455
	RAC + Sal vs. Sal + NPE			<0.0001
	RAC + Sal vs. SCH + NPE			0.006
	RAC + Sal vs. RAC + NPE			0.1093
	Sal + NPE vs. SCH + NPE			0.4979
	Sal + NPE vs. RAC + NPE			0.0661
	SCH + NPE vs. RAC + NPE			0.8999
Day 3	Sal + Sal vs. SCH + Sal			0.9983
	Sal + Sal vs. RAC + Sal			0.9803
	Sal + Sal vs. Sal + NPE			<0.0001
	Sal + Sal vs. SCH + NPE			0.006
	Sal + Sal vs. RAC + NPE			0.3242
	SCH + Sal vs. RAC + Sal			0.9997
	SCH + Sal vs. Sal + NPE			<0.0001
	SCH + Sal vs. SCH + NPE			0.0015
	SCH + Sal vs. RAC + NPE			0.1455
	RAC + Sal vs. Sal + NPE			<0.0001
	RAC + Sal vs. SCH + NPE			0.0005
	RAC + Sal vs. RAC + NPE			0.0745
	Sal + NPE vs. SCH + NPE			0.0322
	Sal + NPE vs. RAC + NPE			0.0002
	SCH + NPE vs. RAC + NPE			0.6027
Day 4	Sal + Sal vs. SCH + Sal			0.9486
	Sal + Sal vs. RAC + Sal			0.9736
	Sal + Sal vs. Sal + NPE			<0.0001
	Sal + Sal vs. SCH + NPE			0.006
	Sal + Sal vs. RAC + NPE			0.3509
	SCH + Sal vs. RAC + Sal			>0.9999
	SCH + Sal vs. Sal + NPE			<0.0001
	SCH + Sal vs. SCH + NPE			0.0003
	SCH + Sal vs. RAC + NPE			0.0539
	RAC + Sal vs. Sal + NPE			<0.0001
	RAC + Sal vs. SCH + NPE			0.0004
	RAC + Sal vs. RAC + NPE			0.0745
	Sal + NPE vs. SCH + NPE			0.0001
	Sal + NPE vs. RAC + NPE			<0.0001
	SCH + NPE vs. RAC + NPE			0.5712
Day 5	Sal + Sal vs. SCH + Sal			0.9782
	Sal + Sal vs. RAC + Sal			0.9736
	Sal + Sal vs. Sal + NPE			<0.0001
	Sal + Sal vs. SCH + NPE			0.0307
	Sal + Sal vs. RAC + NPE			0.5187
	SCH + Sal vs. RAC + Sal			>0.9999
	SCH + Sal vs. Sal + NPE			<0.0001
	SCH + Sal vs. SCH + NPE			0.0033
	SCH + Sal vs. RAC + NPE			0.1506
	RAC + Sal vs. Sal + NPE			<0.0001
	RAC + Sal vs. SCH + NPE			0.003
	RAC + Sal vs. RAC + NPE			0.1405
	Sal + NPE vs. SCH + NPE			<0.0001
	Sal + NPE vs. RAC + NPE			<0.0001
	SCH + NPE vs. RAC + NPE			0.7439
Day 6	Sal + Sal vs. SCH + Sal			0.993
	Sal + Sal vs. RAC + Sal			0.8999
	Sal + Sal vs. Sal + NPE			<0.0001
	Sal + Sal vs. SCH + NPE			0.0035
	Sal + Sal vs. RAC + NPE			0.2229
	SCH + Sal vs. RAC + Sal			0.9966
	SCH + Sal vs. Sal + NPE			<0.0001
	SCH + Sal vs. SCH + NPE			0.0005
	SCH + Sal vs. RAC + NPE			0.0635
	RAC + Sal vs. Sal + NPE			<0.0001
	RAC + Sal vs. SCH + NPE			<0.0001
	RAC + Sal vs. RAC + NPE			0.0169
	Sal + NPE vs. SCH + NPE			<0.0001
	Sal + NPE vs. RAC + NPE			<0.0001
	SCH + NPE vs. RAC + NPE			0.6341
Day 7	Sal + Sal vs. SCH + Sal			0.9315
	Sal + Sal vs. RAC + Sal			0.7151
	Sal + Sal vs. Sal + NPE			<0.0001
	Sal + Sal vs. SCH + NPE			0.002
	Sal + Sal vs. RAC + NPE			0.7344
	SCH + Sal vs. RAC + Sal			0.9971
	SCH + Sal vs. Sal + NPE			<0.0001
	SCH + Sal vs. SCH + NPE			<0.0001
	SCH + Sal vs. RAC + NPE			0.1903
	RAC + Sal vs. Sal + NPE			<0.0001
	RAC + Sal vs. SCH + NPE			<0.0001
	RAC + Sal vs. RAC + NPE			0.0661
	Sal + NPE vs. SCH + NPE			<0.0001
	Sal + NPE vs. RAC + NPE			<0.0001
	SCH + NPE vs. RAC + NPE			0.1134
Post-hoc Tukey's multiple comparisons test
	Comparison			p- value
Days 1-7	Sal + Sal vs. SCH + Sal			0.9251
	Sal + Sal vs. RAC + Sal			0.8953
	Sal + Sal vs. Sal + NPE			<0.0001
	Sal + Sal vs. SCH + NPE			0.0238
	Sal + Sal vs. RAC + NPE			0.3097
	SCH + Sal vs. RAC + Sal			>0.9999
	SCH + Sal vs. Sal + NPE			<0.0001
	SCH + Sal vs. SCH + NPE			0.0049
	SCH + Sal vs. RAC + NPE			0.0721
	RAC + Sal vs. Sal + NPE			<0.0001
	RAC + Sal vs. SCH + NPE			0.0042
	RAC + Sal vs. RAC + NPE			0.0622
	Sal + NPE vs. SCH + NPE			0.0063
	Sal + NPE vs. RAC + NPE			0.0005
	SCH + NPE vs. RAC + NPE			0.6077

## Sheet: Figure 3C
Statistical Analysis over change chow intake. Refer to Fig. 3C
STATISTICAL TEST	Comparison	Degrees of freedom	F-Value	p-value
Two-way RM-ANOVA	Interaction [Treatment * Time]	30,72	3.901	< 0.0001
	Time (Days)	6,72	22.13	< 0.0001
	Main effect (Treatment)	5,12	27.15	< 0.0001
Post-hoc Tukey's multiple comparisons test
	Comparison			p- value
Day 1	Sal + Sal vs. SCH + Sal			0.3467
	Sal + Sal vs. RAC + Sal			0.5096
	Sal + Sal vs. Sal + NPE			<0.0001
	Sal + Sal vs. SCH + NPE			<0.0001
	Sal + Sal vs. RAC + NPE			0.0019
	SCH + Sal vs. RAC + Sal			0.9998
	SCH + Sal vs. Sal + NPE			<0.0001
	SCH + Sal vs. SCH + NPE			<0.0001
	SCH + Sal vs. RAC + NPE			<0.0001
	RAC + Sal vs. Sal + NPE			<0.0001
	RAC + Sal vs. SCH + NPE			<0.0001
	RAC + Sal vs. RAC + NPE			<0.0001
	Sal + NPE vs. SCH + NPE			0.9928
	Sal + NPE vs. RAC + NPE			0.7236
	SCH + NPE vs. RAC + NPE			0.9598
Day 2	Sal + Sal vs. SCH + Sal			0.7995
	Sal + Sal vs. RAC + Sal			0.9598
	Sal + Sal vs. Sal + NPE			<0.0001
	Sal + Sal vs. SCH + NPE			<0.0001
	Sal + Sal vs. RAC + NPE			0.0073
	SCH + Sal vs. RAC + Sal			0.998
	SCH + Sal vs. Sal + NPE			<0.0001
	SCH + Sal vs. SCH + NPE			0.0073
	SCH + Sal vs. RAC + NPE			0.202
	RAC + Sal vs. Sal + NPE			<0.0001
	RAC + Sal vs. SCH + NPE			0.0017
	RAC + Sal vs. RAC + NPE			0.0772
	Sal + NPE vs. SCH + NPE			0.0059
	Sal + NPE vs. RAC + NPE			<0.0001
	SCH + NPE vs. RAC + NPE			0.7995
Day 3	Sal + Sal vs. SCH + Sal			>0.9999
	Sal + Sal vs. RAC + Sal			0.9526
	Sal + Sal vs. Sal + NPE			<0.0001
	Sal + Sal vs. SCH + NPE			0.015
	Sal + Sal vs. RAC + NPE			0.7814
	SCH + Sal vs. RAC + Sal			0.9154
	SCH + Sal vs. Sal + NPE			<0.0001
	SCH + Sal vs. SCH + NPE			0.01
	SCH + Sal vs. RAC + NPE			0.7033
	RAC + Sal vs. Sal + NPE			<0.0001
	RAC + Sal vs. SCH + NPE			0.143
	RAC + Sal vs. RAC + NPE			0.998
	Sal + NPE vs. SCH + NPE			0.0202
	Sal + NPE vs. RAC + NPE			<0.0001
	SCH + NPE vs. RAC + NPE			0.3283
Day 4	Sal + Sal vs. SCH + Sal			0.988
	Sal + Sal vs. RAC + Sal			>0.9999
	Sal + Sal vs. Sal + NPE			<0.0001
	Sal + Sal vs. SCH + NPE			0.23
	Sal + Sal vs. RAC + NPE			0.9998
	SCH + Sal vs. RAC + Sal			0.9526
	SCH + Sal vs. Sal + NPE			<0.0001
	SCH + Sal vs. SCH + NPE			0.0552
	SCH + Sal vs. RAC + NPE			0.9446
	RAC + Sal vs. Sal + NPE			<0.0001
	RAC + Sal vs. SCH + NPE			0.3467
	RAC + Sal vs. RAC + NPE			>0.9999
	Sal + NPE vs. SCH + NPE			0.0006
	Sal + NPE vs. RAC + NPE			<0.0001
	SCH + NPE vs. RAC + NPE			0.3656
Day 5	Sal + Sal vs. SCH + Sal			0.9945
	Sal + Sal vs. RAC + Sal			>0.9999
	Sal + Sal vs. Sal + NPE			<0.0001
	Sal + Sal vs. SCH + NPE			0.9906
	Sal + Sal vs. RAC + NPE			0.998
	SCH + Sal vs. RAC + Sal			0.9768
	SCH + Sal vs. Sal + NPE			<0.0001
	SCH + Sal vs. SCH + NPE			0.8642
	SCH + Sal vs. RAC + NPE			0.926
	RAC + Sal vs. Sal + NPE			<0.0001
	RAC + Sal vs. SCH + NPE			0.9986
	RAC + Sal vs. RAC + NPE			>0.9999
	Sal + NPE vs. SCH + NPE			<0.0001
	Sal + NPE vs. RAC + NPE			<0.0001
	SCH + NPE vs. RAC + NPE			>0.9999
Day 6	Sal + Sal vs. SCH + Sal			0.9945
	Sal + Sal vs. RAC + Sal			0.9662
	Sal + Sal vs. Sal + NPE			0.0003
	Sal + Sal vs. SCH + NPE			0.9971
	Sal + Sal vs. RAC + NPE			0.9848
	SCH + Sal vs. RAC + Sal			0.9998
	SCH + Sal vs. Sal + NPE			<0.0001
	SCH + Sal vs. SCH + NPE			0.9154
	SCH + Sal vs. RAC + NPE			>0.9999
	RAC + Sal vs. Sal + NPE			<0.0001
	RAC + Sal vs. SCH + NPE			0.7995
	RAC + Sal vs. RAC + NPE			>0.9999
	Sal + NPE vs. SCH + NPE			0.0017
	Sal + NPE vs. RAC + NPE			<0.0001
	SCH + NPE vs. RAC + NPE			0.8642
Day 7	Sal + Sal vs. SCH + Sal			0.988
	Sal + Sal vs. RAC + Sal			0.9928
	Sal + Sal vs. Sal + NPE			0.0295
	Sal + Sal vs. SCH + NPE			0.9997
	Sal + Sal vs. RAC + NPE			0.988
	SCH + Sal vs. RAC + Sal			>0.9999
	SCH + Sal vs. Sal + NPE			0.0043
	SCH + Sal vs. SCH + NPE			0.9994
	SCH + Sal vs. RAC + NPE			>0.9999
	RAC + Sal vs. Sal + NPE			0.0053
	RAC + Sal vs. SCH + NPE			0.9998
	RAC + Sal vs. RAC + NPE			>0.9999
	Sal + NPE vs. SCH + NPE			0.0123
	Sal + NPE vs. RAC + NPE			0.0043
	SCH + NPE vs. RAC + NPE			0.9994
Post-hoc Tukey's multiple comparisons test
	Comparison			p- value
Days 1-7	Sal + Sal vs. SCH + Sal			0.9752
	Sal + Sal vs. RAC + Sal			>0.9999
	Sal + Sal vs. Sal + NPE			<0.0001
	Sal + Sal vs. SCH + NPE			0.033
	Sal + Sal vs. RAC + NPE			0.4679
	SCH + Sal vs. RAC + Sal			0.995
	SCH + Sal vs. Sal + NPE			<0.0001
	SCH + Sal vs. SCH + NPE			0.0098
	SCH + Sal vs. RAC + NPE			0.1754
	RAC + Sal vs. Sal + NPE			<0.0001
	RAC + Sal vs. SCH + NPE			0.0228
	RAC + Sal vs. RAC + NPE			0.3585
	Sal + NPE vs. SCH + NPE			0.0017
	Sal + NPE vs. RAC + NPE			0.0001
	SCH + NPE vs. RAC + NPE			0.53

## Sheet: Figure 3D
Statistical Analysis over distance traveled. Refer to Fig. 3D
STATISTICAL TEST	Comparison	Degrees of freedom	F-Value	p-value
Two-way RM-ANOVA	Interaction [Treatment * Time]	30,72	6.503	< 0.0001
	Time (min)	6,72	8.713	< 0.0001
	Main effect (Treatment)	5,12	30.35	< 0.0001
Post-hoc Tukey's multiple comparisons test
	Comparison			p- value
60 min	Sal + Sal vs. SCH + Sal			0.7707
	Sal + Sal vs. RAC + Sal			0.9974
	Sal + Sal vs. Sal + NPE			0.9742
	Sal + Sal vs. SCH + NPE			0.2464
	Sal + Sal vs. RAC + NPE			0.8747
	SCH + Sal vs. RAC + Sal			0.9529
	SCH + Sal vs. Sal + NPE			0.9927
	SCH + Sal vs. SCH + NPE			0.9501
	SCH + Sal vs. RAC + NPE			>0.9999
	RAC + Sal vs. Sal + NPE			0.9997
	RAC + Sal vs. SCH + NPE			0.5037
	RAC + Sal vs. RAC + NPE			0.986
	Sal + NPE vs. SCH + NPE			0.6961
	Sal + NPE vs. RAC + NPE			0.9992
	SCH + NPE vs. RAC + NPE			0.8832
70 min	Sal + Sal vs. SCH + Sal			0.811
	Sal + Sal vs. RAC + Sal			0.9674
	Sal + Sal vs. Sal + NPE			0.0018
	Sal + Sal vs. SCH + NPE			0.6013
	Sal + Sal vs. RAC + NPE			0.9855
	SCH + Sal vs. RAC + Sal			0.9975
	SCH + Sal vs. Sal + NPE			<0.0001
	SCH + Sal vs. SCH + NPE			0.9993
	SCH + Sal vs. RAC + NPE			0.4023
	RAC + Sal vs. Sal + NPE			<0.0001
	RAC + Sal vs. SCH + NPE			0.9662
	RAC + Sal vs. RAC + NPE			0.6913
	Sal + NPE vs. SCH + NPE			<0.0001
	Sal + NPE vs. RAC + NPE			0.0148
	SCH + NPE vs. RAC + NPE			0.2216
80 min	Sal + Sal vs. SCH + Sal			0.9817
	Sal + Sal vs. RAC + Sal			0.9985
	Sal + Sal vs. Sal + NPE			<0.0001
	Sal + Sal vs. SCH + NPE			0.9832
	Sal + Sal vs. RAC + NPE			0.006
	SCH + Sal vs. RAC + Sal			0.8783
	SCH + Sal vs. Sal + NPE			<0.0001
	SCH + Sal vs. SCH + NPE			>0.9999
	SCH + Sal vs. RAC + NPE			0.0005
	RAC + Sal vs. Sal + NPE			<0.0001
	RAC + Sal vs. SCH + NPE			0.8839
	RAC + Sal vs. RAC + NPE			0.0206
	Sal + NPE vs. SCH + NPE			<0.0001
	Sal + NPE vs. RAC + NPE			0.0029
	SCH + NPE vs. RAC + NPE			0.0006
90 min	Sal + Sal vs. SCH + Sal			>0.9999
	Sal + Sal vs. RAC + Sal			0.8096
	Sal + Sal vs. Sal + NPE			<0.0001
	Sal + Sal vs. SCH + NPE			0.9984
	Sal + Sal vs. RAC + NPE			<0.0001
	SCH + Sal vs. RAC + Sal			0.7304
	SCH + Sal vs. Sal + NPE			<0.0001
	SCH + Sal vs. SCH + NPE			0.9935
	SCH + Sal vs. RAC + NPE			<0.0001
	RAC + Sal vs. Sal + NPE			<0.0001
	RAC + Sal vs. SCH + NPE			0.9595
	RAC + Sal vs. RAC + NPE			<0.0001
	Sal + NPE vs. SCH + NPE			<0.0001
	Sal + NPE vs. RAC + NPE			0.341
	SCH + NPE vs. RAC + NPE			<0.0001
100 min	Sal + Sal vs. SCH + Sal			0.9393
	Sal + Sal vs. RAC + Sal			0.9998
	Sal + Sal vs. Sal + NPE			<0.0001
	Sal + Sal vs. SCH + NPE			0.9995
	Sal + Sal vs. RAC + NPE			<0.0001
	SCH + Sal vs. RAC + Sal			0.9849
	SCH + Sal vs. Sal + NPE			<0.0001
	SCH + Sal vs. SCH + NPE			0.9908
	SCH + Sal vs. RAC + NPE			<0.0001
	RAC + Sal vs. Sal + NPE			<0.0001
	RAC + Sal vs. SCH + NPE			>0.9999
	RAC + Sal vs. RAC + NPE			<0.0001
	Sal + NPE vs. SCH + NPE			<0.0001
	Sal + NPE vs. RAC + NPE			0.9927
	SCH + NPE vs. RAC + NPE			<0.0001
110 min	Sal + Sal vs. SCH + Sal			0.969
	Sal + Sal vs. RAC + Sal			0.8707
	Sal + Sal vs. Sal + NPE			<0.0001
	Sal + Sal vs. SCH + NPE			0.9982
	Sal + Sal vs. RAC + NPE			<0.0001
	SCH + Sal vs. RAC + Sal			0.4037
	SCH + Sal vs. Sal + NPE			<0.0001
	SCH + Sal vs. SCH + NPE			0.8315
	SCH + Sal vs. RAC + NPE			<0.0001
	RAC + Sal vs. Sal + NPE			<0.0001
	RAC + Sal vs. SCH + NPE			0.9813
	RAC + Sal vs. RAC + NPE			<0.0001
	Sal + NPE vs. SCH + NPE			<0.0001
	Sal + NPE vs. RAC + NPE			0.9998
	SCH + NPE vs. RAC + NPE			<0.0001
120 min	Sal + Sal vs. SCH + Sal			0.5192
	Sal + Sal vs. RAC + Sal			0.9694
	Sal + Sal vs. Sal + NPE			<0.0001
	Sal + Sal vs. SCH + NPE			0.9433
	Sal + Sal vs. RAC + NPE			0.0007
	SCH + Sal vs. RAC + Sal			0.9347
	SCH + Sal vs. Sal + NPE			<0.0001
	SCH + Sal vs. SCH + NPE			0.9636
	SCH + Sal vs. RAC + NPE			<0.0001
	RAC + Sal vs. Sal + NPE			<0.0001
	RAC + Sal vs. SCH + NPE			>0.9999
	RAC + Sal vs. RAC + NPE			<0.0001
	Sal + NPE vs. SCH + NPE			<0.0001
	Sal + NPE vs. RAC + NPE			0.7413
	SCH + NPE vs. RAC + NPE			<0.0001
Post-hoc Tukey's multiple comparisons test
	Comparison			p- value
60-120 min	Sal + Sal vs. SCH + Sal			0.7092
	Sal + Sal vs. RAC + Sal			>0.9999
	Sal + Sal vs. Sal + NPE			<0.0001
	Sal + Sal vs. SCH + NPE			0.902
	Sal + Sal vs. RAC + NPE			0.0015
	SCH + Sal vs. RAC + Sal			0.6513
	SCH + Sal vs. Sal + NPE			<0.0001
	SCH + Sal vs. SCH + NPE			0.9981
	SCH + Sal vs. RAC + NPE			0.0002
	RAC + Sal vs. Sal + NPE			<0.0001
	RAC + Sal vs. SCH + NPE			0.8627
	RAC + Sal vs. RAC + NPE			0.0018
	Sal + NPE vs. SCH + NPE			<0.0001
	Sal + NPE vs. RAC + NPE			0.2087
	SCH + NPE vs. RAC + NPE			0.0003
